# Supplementary material for: NOD2 Genotypes Affect the Symptoms and Mortality in the Porcine Circovirus 2-Spreading Pig Population
Source: Genes (Basel). 2021 Sep 16;12(9):1424. doi: 10.3390/genes12091424 (PMC8469532; doi:10.3390/genes12091424)
Supplement: Supplementary file 1 [file genes-12-01424-s001.zip]

Archive with 1 entries (1 files):
- genes-1341376-suppl.pdf
